# Supplementary material for: Lipofection with Synthetic mRNA as a Simple Method for T-Cell Immunomonitoring
Source: Viruses. 2021 Jun 25;13(7):1232. doi: 10.3390/v13071232 (PMC8310085; doi:10.3390/v13071232)
Supplement: Supplementary file 1 [file viruses-13-01232-s001.zip]

Archive with 1 entries (1 files):
- viruses-1231991-supplementary.pdf
